# Supplementary material for: Effect of Chronic Treatment with Uridine on Cardiac Mitochondrial Dysfunction in the C57BL/6 Mouse Model of High-Fat Diet–Streptozotocin-Induced Diabetes
Source: Int J Mol Sci. 2022 Sep 13;23(18):10633. doi: 10.3390/ijms231810633 (PMC9502122; doi:10.3390/ijms231810633)
Supplement: Supplementary file 1 [file ijms-23-10633-s001.zip]

Archive with 1 entries (1 files):
- ijms-1890629-supplementary.pdf
